# Supplementary material for: Quaternary climatic oscillations shaped the demographic history and triggered intraspecific divergence of Rhododendron shanii, a mid-montane endemic in eastern Asia
Source: Front Plant Sci. 2026 Jan 12;16:1740252. doi: 10.3389/fpls.2025.1740252 (PMC12833463; doi:10.3389/fpls.2025.1740252)
Supplement: Supplementary file 1 [file Table1.xlsx]

## Sheet: Table 1
Table 1. Raw sequencing data for R. griersonianum and R. delavayi were retrieved from GenBank.
Organism Name	Library Name	Experiment Accession	Total Size (Mb)	map radio
R. delavayi	MY_R10	SRX10862974	8492.43	0.9341
R. delavayi	MY_R9	SRX10862973	8070.17	0.9446
R. delavayi	MY_R8	SRX10862972	8534.02	0.943
R. delavayi	MY_R7	SRX10862971	10251.5	0.9386
R. delavayi	MY_R6	SRX10862970	8991.2	0.9356
R. delavayi	MY_R5	SRX10862969	9441.85	0.9115
R. delavayi	MY_R4	SRX10862968	10535	0.9371
R. delavayi	MY_R30	SRX10862967	8420.65	0.9224
R. delavayi	MY_R29	SRX10862966	9262.94	0.9512
R. delavayi	MY_R28	SRX10862965	8075.87	0.9289
R. delavayi	MY_R27	SRX10862964	8425.7	0.9216
R. delavayi	MY_R26	SRX10862963	8099.86	0.9754
R. delavayi	MY_R25	SRX10862962	8581.23	0.9067
R. delavayi	MY_R24	SRX10862961	8152.52	0.9503
R. delavayi	MY_R23	SRX10862960	7867.07	0.9287
R. delavayi	MY_R22	SRX10862959	8668.17	0.9826
R. delavayi	MY_R21	SRX10862958	9058.21	0.9512
R. delavayi	MY_R3	SRX10862957	8495.13	0.9106
R. delavayi	MY_R20	SRX10862956	8168.26	0.89
R. delavayi	MY_R19	SRX10862955	8310.25	0.9663
R. delavayi	MY_R18	SRX10862954	7793.87	0.9534
R. delavayi	MY_R17	SRX10862953	8234.01	0.9483
R. delavayi	MY_R16	SRX10862952	9085.4	0.9242
R. delavayi	MY_R15	SRX10862951	8929.76	0.94
R. delavayi	MY_R14	SRX10862950	8122.02	0.9182
R. delavayi	MY_R13	SRX10862949	7955.31	0.9724
R. delavayi	MY_R12	SRX10862948	9050.28	0.9207
R. delavayi	MY_R11	SRX10862947	8636.7	0.9755
R. delavayi	MY_R2	SRX10862946	8847.75	0.9606
R. delavayi	MY_R1	SRX10862945	8400.89	0.9615
R. griersonianum	HZ5	SRX10861934	11380.7	0.975
R. griersonianum	HZ4	SRX10861933	10393.9	0.9648
R. griersonianum	HZ3	SRX10861932	13187.9	0.9527
R. griersonianum	HZ2	SRX10861931	10525.1	0.9664
R. griersonianum	HZ1	SRX10861930	10248.6	0.9575
R. griersonianum	HDZ5	SRX10861929	11436.6	0.9862
R. griersonianum	JZ3	SRX10861928	8845.17	0.9545
R. griersonianum	HDZ4	SRX10861927	13180	0.9697
R. griersonianum	JZ2	SRX10861926	9798.26	0.9588
R. griersonianum	JZ1	SRX10861925	9055.02	0.9832
R. griersonianum	HZ23	SRX10861924	10444.5	0.9536
R. griersonianum	HZ22	SRX10861923	10392.4	0.9644
R. griersonianum	HZ21	SRX10861922	10973.1	0.9592
R. griersonianum	HZ20	SRX10861921	10574.3	0.9807
R. griersonianum	HZ19	SRX10861920	8855.87	0.9649
R. griersonianum	HZ18	SRX10861919	9292.41	0.8788
R. griersonianum	HZ17	SRX10861918	9680.54	0.9665
R. griersonianum	HZ16	SRX10861917	9336.23	0.879
R. griersonianum	HDZ3	SRX10861916	10524.2	0.9771
R. griersonianum	HZ15	SRX10861915	10807.2	0.9429
R. griersonianum	HZ14	SRX10861914	10126.9	0.9584
R. griersonianum	HZ13	SRX10861913	10592.4	0.9743
R. griersonianum	HZ12	SRX10861912	10212.8	0.9595
R. griersonianum	HZ11	SRX10861911	11335.1	0.965
R. griersonianum	HZ10	SRX10861910	9401.77	0.971
R. griersonianum	HZ9	SRX10861909	10721.2	0.9723
R. griersonianum	HZ8	SRX10861908	10397.5	0.9784
R. griersonianum	HZ7	SRX10861907	11747.6	0.9443
R. griersonianum	HZ6	SRX10861906	9733.14	0.9695
R. griersonianum	HDZ2	SRX10861905	10987.3	0.9661
R. griersonianum	HDZ1	SRX10861904	11735.4	0.9881

## Sheet: Table 2
Table 2. Statistics of WGS reads mapping and resequencing depth.
Population	All reads	map reads	map radio	properly paired reads	properly paired ratio	map size (Gb)	Average sequencing depth
BMJ01A	108928460	106348620	0.9763	101390366	0.9412	14.8567	23.6507
BMJ02A	89807139	87667336	0.9762	83757090	0.9432	12.247	19.499
BMJ03A	84377869	82638654	0.9794	78967142	0.9464	11.5445	18.3202
BMJ04A	90414320	86817951	0.9602	82796720	0.9255	12.1283	19.6308
BMJ05A	104119561	102444846	0.9839	97752078	0.9492	14.3114	22.6065
BMJ06A	114766775	113287963	0.9871	107884876	0.9508	15.8261	24.9183
BMJ07A	117971119	115763918	0.9813	110256194	0.945	16.172	25.614
BMJ08B	96992487	95037231	0.9798	88696390	0.9272	13.2765	21.0591
DYJ01A	191956765	188474069	0.9819	178446052	0.9399	26.3295	41.6778
DYJ02A	118324087	93449782	0.7898	89142878	0.7599	13.0548	25.6906
DYJ03A	118429441	117461150	0.9918	111947096	0.9559	16.4091	25.7135
DYJ04	179249310	175545667	0.9793	166958130	0.9418	24.5234	38.9188
DYJ05	183165691	167034136	0.9119	157879460	0.8764	23.3344	39.7691
DYJ06	138694802	96004882	0.6922	90701656	0.6618	13.4117	30.1136
DYJ07	207764306	154123631	0.7418	146827868	0.7148	21.5308	45.11
DYJ08	186163805	181026207	0.9724	171388438	0.9309	25.2891	40.4201
SBG01B	141717509	134845389	0.9515	126568406	0.9053	18.8377	30.7698
SBG02	154884450	145680170	0.9406	139483232	0.9117	20.3513	33.6287
SBG03A	119353811	107058960	0.897	102081272	0.8644	14.956	25.9142
SBG04A	91075517	89172235	0.9791	85183258	0.9458	12.4572	19.7744
SBG05A	83759871	80733090	0.9639	77208190	0.9321	11.2783	18.186
SBG06A	88860414	87436189	0.984	83476286	0.9504	12.2147	19.2935
SBG07A	77906584	76507832	0.982	73109774	0.9492	10.688	16.9152
SBG08A	113286401	108065933	0.9539	102891972	0.9188	15.0966	24.5969
THJ01B	114440927	108505555	0.9481	101093768	0.8953	15.1581	24.8475
THJ02	101414847	100190838	0.9879	87198404	0.8946	13.9965	22.0193
THJ03	96366140	95538773	0.9914	83515172	0.9014	13.3466	20.9231
THJ04	141350155	139115387	0.9842	130003592	0.9363	19.4342	30.6901
THJ05	138618693	134663880	0.9715	125435212	0.9221	18.8123	30.097
THJ06	143572673	141485333	0.9855	135055148	0.9523	19.7653	31.1726
THJ07A	193103757	181994127	0.9425	174963616	0.915	25.4243	41.9269
THJ08A	123520696	121363259	0.9825	115508826	0.9449	16.9543	26.8189
TJ01A	102790026	99794736	0.9709	95095102	0.936	13.9412	22.3179
TJ02	189418679	185557786	0.9796	178676360	0.9535	25.9221	41.1268
TJ03A	111310053	109937377	0.9877	104448624	0.9497	15.3581	24.1678
TJ04A	81819432	80528662	0.9842	76637426	0.9479	11.2497	17.7647
TJ05A	84241308	83200898	0.9876	79181982	0.9512	11.623	18.2906
TJ06A	81044376	80162394	0.9891	76348602	0.9534	11.1986	17.5964
TJ07A	92518559	90469854	0.9779	86111788	0.9418	12.6385	20.0877
TJ08A	88679131	87440067	0.986	83511356	0.9525	12.2152	19.2541
DZJ01A	127724608	125100210	0.9795	119161332	0.9435	17.4763	27.7317
DZJ02A	81328180	79566914	0.9783	75819918	0.9432	11.1154	17.6581
DZJ03A	127962928	124481388	0.9728	118742944	0.9385	17.3898	27.7834
DZJ04A	84882947	82056049	0.9667	78292056	0.9328	11.4631	18.4299
DZJ05B	87688530	86399143	0.9853	81089450	0.9374	12.0698	19.039
DZJ06	203094439	197081050	0.9704	190555358	0.9473	27.5319	44.0961
DZJ07B	104416815	101654810	0.9735	93323904	0.9088	14.201	22.6711
DZJ08B	99151669	97812196	0.9865	93405070	0.9524	13.6642	21.5279

## Sheet: Table 3
Table 3. The optimal number of genetic clusters by cross-validation for R. shanii
K	CV error
2	0.4852
3	0.51918
4	0.56156
5	0.62021
6	0.68071

## Sheet: Table 4
Table 4. Comparison of FST and geographical distance between six populations.
Population	FST	distance (Km)
BMJ-DYJ	0.0144591	3.12081
BMJ-THJ	0.0471914	6.12031
BMJ-DZJ	0.0634915	16.6818
BMJ-SBG	0.0674201	22.3791
BMJ-TJ	0.0438718	23.5528
DYJ-THJ	0.0523136	6.54704
DYJ-DZJ	0.0686	18.3712
DYJ-SBG	0.0721523	24.608
DYJ-TJ	0.0480139	25.2934
THJ-DZJ	0.0768274	12.1755
THJ-SBG	0.0800203	18.9704
THJ-TJ	0.0586771	19.0502
DZJ-SBG	0.0730885	7.49409
DZJ-TJ	0.0455654	6.92224
SBG-TJ	0.0388363	4.95853

## Sheet: Table 5
Table 5. Parameters of genetic diversity.
	tW_mean	tW_std	tP_mean	tP_std	tF_mean	tF_std	tH_mean	tH_std	tL_mean	tL_std	Tajima_mean	Tajima_std	fuf_mean	fuf_std	fud_mean	fud_std	fayh_mean	fayh_std	zeng_mean	zeng_std
TJ	0.00471296	0.00399155	0.00463575	0.0043668	0.00481761	0.00399801	0.00373774	0.00479652	0.00418674	0.00437667	-0.330084	0.761514	-0.467688	1.16824	-0.406029	1.07857	0.257141	0.448604	-0.236431	0.360435
SBG	0.00415368	0.00364195	0.00436612	0.00416972	0.00335537	0.00335537	0.00358482	0.00454191	0.00397547	0.00416938	0.000487936	0.758877	0.123	1.08636	0.14617	0.992761	0.258052	0.467374	-0.144051	0.357786
DZJ	0.0040186	0.00351679	0.00429644	0.00411115	0.00302427	0.00299199	0.00365852	0.00460763	0.00397748	0.00416978	0.0657399	0.766312	0.24961	1.1062	0.267512	1.01435	0.223808	0.496246	-0.106613	0.37643
THJ	0.00395817	0.00348895	0.00419968	0.00403871	0.00314536	0.00313826	0.00349977	0.00448773	0.00384972	0.00407074	0.0575648	0.778355	0.183201	1.11588	0.191984	1.02094	0.2289	0.500603	-0.112652	0.379281
DYJ	0.00428739	0.0037378	0.00439758	0.00422721	0.00388313	0.00351231	0.0035405	0.00454028	0.00396904	0.00418981	-0.129097	0.785256	-0.149262	1.17931	-0.118853	1.08531	0.240859	0.486736	-0.172162	0.367741
BMJ	0.00435677	0.00373675	0.00440858	0.00418764	0.00411888	0.00363312	0.00357695	0.00460414	0.00399276	0.00419672	-0.193435	0.785512	-0.245142	1.17492	-0.204161	1.08159	0.250908	0.452734	-0.194683	0.359947
S	0.00498222	0.0038959	0.00479014	0.00448247	0.00454824	0.00334847	0.00363899	0.00483166	0.00421456	0.00442637	-0.429816	0.855452	-0.368462	1.26059	-0.210125	1.25881	0.18875	0.309499	-0.184377	0.250097
N	0.00475329	0.0037498	0.00463115	0.00437846	0.00427065	0.00327513	0.00346458	0.00453818	0.00404787	0.0042444	-0.377268	0.884232	-0.297352	1.29543	-0.148978	1.29525	0.177923	0.35468	-0.168515	0.261356
Rhododendron shanii	0.00544353	0.00396896	0.00487039	0.00455725	0.00531385	0.00329413	0.00350581	0.00465007	0.0041881	0.0043759	-0.649475	0.886331	-0.672666	1.36539	-0.469278	1.48711	0.148717	0.277862	-0.186324	0.20412
Rhododendron griersonianum	0.00257559	0.000270844	0.00193753	0.000274512	0.0046546	0.000213227	0.00162558	0.000374723	0.00178156	0.000313212	-0.89474	0.134151	-2.05677	0.283089	-2.31934	0.329339	0.0887893	0.0515688	-0.216248	0.0395991
Rhododendron delavayi	0.0116114	0.00191705	0.0129676	0.00201755	0.00779814	0.00170716	0.0148346	0.00203677	0.0139011	0.00200871	0.427829923076923	0.0967385	0.869237	0.157535	0.937566	0.162569	-0.120254	0.0430642	0.141835	0.0281472

## Sheet: Table 6
Table 6. The genomic inbreeding coefficient based on Runs of Homozygosity and homozygous ratio of R. shanii.
Population	Run Length of Homozygosity (bp)	FROH	Homozygous ratio
BMJ01A	83974917	0.138385	0.84678
BMJ02A	139318780	0.229587	0.880608
BMJ03A	60593521	0.0998538	0.835257
BMJ04A	71066197	0.117112	0.843317
BMJ05A	61968084	0.102119	0.833334
BMJ06A	58483370	0.0963765	0.827054
BMJ07A	69142259	0.113942	0.840256
BMJ08B	58141584	0.0958132	0.836814
DYJ01A	60926351	0.100402	0.82856
DYJ02A	53574816	0.0882875	0.829472
DYJ03A	55624583	0.0916654	0.826421
DYJ04	71695729	0.118149	0.832868
DYJ05	58525384	0.0964457	0.828922
DYJ06	63370205	0.10443	0.836324
DYJ07	69548522	0.114611	0.832966
DYJ08	29872472	0.0492277	0.80792
THJ01B	52642956	0.0867519	0.83004
THJ02	52326201	0.0862299	0.842782
THJ03	127973389	0.210891	0.828226
THJ04	51529254	0.0849166	0.845346
THJ05	67898148	0.111891	0.83479
THJ06	83226364	0.137151	0.846875
THJ07A	56719800	0.0934702	0.863962
THJ08A	61547199	0.101425	0.842492
SBG01B	64291989	0.105949	0.824884
SBG02	77465674	0.127658	0.829609
SBG03A	58580654	0.0965368	0.881075
SBG04A	78568155	0.129475	0.82291
SBG05A	63720381	0.105007	0.837313
SBG06A	83632271	0.13782	0.843999
SBG07A	113522021	0.187076	0.827155
SBG08A	79349921	0.130763	0.82861
TJ01A	53834945	0.0887162	0.828676
TJ02	53214443	0.0876936	0.824763
TJ03A	123573846	0.203641	0.868551
TJ04A	52630775	0.0867318	0.830684
TJ05A	55740328	0.0918561	0.832196
TJ06A	57830515	0.0953006	0.832142
TJ07A	57176802	0.0942233	0.829012
TJ08A	107632452	0.177371	0.862263
DZJ01A	59357074	0.0978163	0.829088
DZJ02A	53289306	0.087817	0.825169
DZJ03A	56162452	0.0925517	0.829012
DZJ04A	70013672	0.115378	0.843134
DZJ05B	63266650	0.104259	0.837788
DZJ06	63679020	0.104939	0.836869
DZJ07B	57863132	0.0953543	0.831137
DZJ08B	71697975	0.118153	0.837112

## Sheet: Table 7
Table 7. The genomic inbreeding coefficient based on Runs of Homozygosity and homozygous ratio of R. griersonianum and R. delavayi.
Species	Sample	FROH	Homozygous ratio
R. griersonianum	1	0.160996	0.820472
R. griersonianum	2	0.0771122	0.781863
R. griersonianum	3	0.0621327	0.767551
R. griersonianum	4	0.14803	0.803565
R. griersonianum	5	0.183616	0.850829
R. griersonianum	6	0.0532686	0.742752
R. griersonianum	7	0.13112	0.822854
R. griersonianum	8	0.175489	0.822161
R. griersonianum	9	0.112014	0.812782
R. griersonianum	10	0.115678	0.816393
R. griersonianum	11	0.0683952	0.776191
R. griersonianum	12	0.0822721	0.788366
R. griersonianum	13	0.070168	0.773858
R. griersonianum	14	0.213052	0.853786
R. griersonianum	15	0.0641566	0.787169
R. griersonianum	16	0.0780499	0.802711
R. griersonianum	17	0.192245	0.851725
R. griersonianum	18	0.191981	0.834702
R. griersonianum	19	0.0729891	0.771344
R. griersonianum	20	0.0790456	0.787446
R. griersonianum	21	0.0508711	0.75294
R. griersonianum	22	0.194898	0.830748
R. griersonianum	23	0.0718255	0.783286
R. griersonianum	24	0.0857642	0.775458
R. griersonianum	25	0.184241	0.858164
R. griersonianum	26	0.110152	0.792363
R. griersonianum	27	0.077701	0.785405
R. griersonianum	28	0.0639802	0.755244
R. griersonianum	29	0.172871	0.846499
R. griersonianum	30	0.176524	0.831391
R. griersonianum	31	0.12156	0.804888
R. delavayi	1	0.00631178	0.703939
R. delavayi	2	0.0170821	0.730585
R. delavayi	3	0.0108489	0.720188
R. delavayi	4	0.0113478	0.70041
R. delavayi	5	0.00857858	0.692965
R. delavayi	6	0.00577477	0.701675
R. delavayi	7	0.00390669	0.682192
R. delavayi	8	0.00628333	0.716408
R. delavayi	9	0.00909951	0.702511
R. delavayi	10	0.0052345	0.705701
R. delavayi	11	0.00609696	0.711626
R. delavayi	12	0.0031803	0.677189
R. delavayi	13	0.00806396	0.705158
R. delavayi	14	0.0154726	0.733761
R. delavayi	15	0.010806	0.708312
R. delavayi	16	0.0078417	0.713195
R. delavayi	17	0.00964743	0.692688
R. delavayi	18	0.00967435	0.703468
R. delavayi	19	0.00629013	0.705709
R. delavayi	20	0.00729317	0.727483
R. delavayi	21	0.00743074	0.708837
R. delavayi	22	0.00490096	0.708807
R. delavayi	23	0.00875635	0.699563
R. delavayi	24	0.00515265	0.695158
R. delavayi	25	0.0104652	0.709652
R. delavayi	26	0.0197993	0.722616
R. delavayi	27	0.00661575	0.702858
R. delavayi	28	0.00594625	0.687858
R. delavayi	29	0.00638138	0.692091
R. delavayi	30	0.00652259	0.681363

## Sheet: Table 8
Table 8. Fluctuate in Ne of R. shanii and Temperature within 1 Mya
Time (ya)	Ne	Standard deviation	Temperature (℃)
10000	39310.6	15236.1	1.08416
15000	89141.2	24441.9	-1.981
20000	121550	10492.6	-4.25847
25000	144107	8961.05	-3.97696
30000	163382	8136.09	-3.87462
40000	177762	5356.11	-3.42167
50000	187248	6033.91	-4.06891
60000	186020	7263.35	-2.13315
70000	212611	59853.4	-1.16016
80000	283605	122219	-0.855367
90000	197041	0	-0.415528
100000	200501	0	0.810131
110000	154184	0	2.97442
120000	356704	245376	-1.6687
130000	572878	27438.5	-3.5053
140000	327234	176375	-3.1319
150000	573354	0	-3.07089
160000	228268	0	-2.58916
170000	427002	0	-2.28971
180000	627474	132743	-0.793725
190000	542176	11532.5	1.03228
210000	261297	140681	-0.621331
220000	241821	210740	-1.06945
240000	249523	87983.5	-2.97632
250000	137052	0	-3.01278
260000	649058	0	-2.97114
270000	423360	272600	-1.28237
280000	774495	0	-2.03847
290000	613464	0	-1.27323
300000	455471	24264	0.0671019
310000	44891	0	-2.01543
340000	138651	0	-3.32595
350000	581837	0	-3.45206
360000	886646	0	-2.70173
370000	488088	143180	-1.50776
380000	1.0607e+06	131852	2.36633
400000	637427	203194	2.25761
410000	568269	114610	-0.0024714
420000	611388	135429	-2.35638
430000	508938	239355	-2.40156
440000	609294	97143.7	-2.61357
450000	530875	79499	-3.22953
460000	611650	110269	-2.91468
470000	545527	52292.5	-1.28457
480000	534289	78926.6	0.121581
490000	524007	51962.9	-0.0718007
500000	518301	39420.4	-0.753086
510000	511403	21601.9	-0.718002
520000	517744	90759	-1.27585
530000	501251	17853.5	-2.40717
540000	491729	47687.5	-2.17017
550000	485352	54536.3	-1.02791
560000	479360	49456.4	1.1323
570000	470875	24127.1	1.03029
580000	462059	23297.9	0.797395
590000	460407	21698.5	1.26413
600000	452631	32666.8	1.44018
610000	450930	19439.9	0.524278
620000	453186	17433.4	-1.7169
630000	435546	41539.4	-1.71088
640000	445102	19049.4	-1.59387
650000	444329	21299.9	-1.8554
660000	435816	22664.1	-1.53064
670000	405664	70472.8	-1.20408
680000	434533	3472.82	0.163219
690000	415449	70085.6	0.959015
700000	406115	101885	-0.792074
710000	446691	29346.4	-1.39278
720000	763857	457527	-0.575314
730000	374908	138006	-0.857293
740000	346480	189989	-1.64091
750000	324786	229511	-0.0361732
760000	424476	83	0.552977
770000	470557	41873	0.293714
780000	127102	25670.5	-2.85558
790000	484439	0	-3.5792
800000	412452	0	-1.82602
810000	453969	0	-0.123453
820000	364333	80850	-0.687103
830000	323158	150715	-0.326628
840000	623537	140850	1.01176
850000	572118	78765.2	-1.65207
870000	407522	88886.3	-1.71987
880000	217216	196387	-2.19933
890000	490571	0	-1.86701
900000	432277	0	-2.48847
910000	454873	23096	-3.36134
920000	524980	0	-1.72835
930000	372118	132656	0.455426
940000	162385	154232	2.71191
950000	284063	244234	-0.447108
960000	244744	207888	-0.566559
970000	119318	114384	-0.762991
980000	237217	163674	-0.14694
990000	514122	139689	-1.09428
1000000	309665	91554.5	-1.1262

## Sheet: Table 9
Table 9. Demographic models and parameter values (unscaled) for the two populations of the R. shanii.
Model	deltaL (Δ)	AIC	NPOP1	NPOP2	NPOPa1	NPOPa2	NPOPb1	NPOPb2	T1	TN	TQ	TW	TE	ANC	AND	ANE	M21a	M12a	M21b	M12b	M21c	M12c	MIGa	MIGb	MIGc
A	608108	1.64789e+07	88736.5	16313.6					1022.94					6697.98
B	459943	1.58065e+07	4256	4113					166872					504636									0.000159878
C	464712	1.58185e+07	8531	2558					437546					496388			0.0345305	10.1418
D	682037	1.68193e+07	14462	15724	573138	679985			1055	1185				10435
E	467100	1.58295e+07	6293	3147	162328	692173			688749	430413				129686									0.000255778	1.57447e-06
F	536610	1.61496e+07	1278	8366	575660	146066			599533	844800				819540			0.0312129	2.61151	0.00718407	0.00976791
G	764238	1.71979e+07	11985	9924	601852	292729	761760	543790	1029	1043	1061			9498
H	467291	1.58304e+07	4940	3712	586340	567845	266018	307600	833034	182758	533085			740940									0.00022453	2.25652e-05	0.000689224
I	532413	1.61303e+07	8143	1226	444275	690201	121850	230741	548106	612603	295106			330332			9.80666e-05	2.91206	0.00660171	0.00736635	0.000590356	0.0439728
J	772083	1.7234e+07	10944	8260	421509	632990	564143	828976	1077	1090	1094	379648		9626	547264
K	460758	1.58003e+07	1847	1942	548259	577294	657574	432271	2026	5282	4949	4891		86751	134661								0.000352383	1.78215e-06	4.53551e-08
L	543079	1.61794e+07	1444	9243	848442	311712	696424	335313	121561	435244	735727	657810		448449	682621		3.34452	0.00403016	0.0484899	0.0474459	0.000484851	0.138231
M	784583	1.72916e+07	8704	10403	1048261	267518	178178	799999	1016	1086	1083	5095	679437	14190	5720	208244
N	462952	1.58104e+07	2327	7044	674043	226239	599971	420246	579701	783201	540698	405377	300277	551558	410576	301256							0.000253842	1.97425e-07	3.2831e-05
O	534340	1.61392e+07	9875	1228	769938	783082	220531	395321	893698	190455	270787	352624	502008	418966	780403	668020	0.124471	3.25091	0.000654384	0.329	0.0125699	0.000340492
Note: Best supported model is indicated in bold.

## Sheet: Table 10
Table 10. Annotation of LoF of three Rhododendron species
Species	Sample	LoF	Synonymous	Ratios
R. griersonianum	1	2092	41794	0.050055
R. griersonianum	2	2138	44712	0.0478171
R. griersonianum	3	2362	47600	0.0496218
R. griersonianum	4	2285	42826	0.0533554
R. griersonianum	5	2105	40193	0.0523723
R. griersonianum	6	2613	49694	0.0525818
R. griersonianum	7	2143	46069	0.0465172
R. griersonianum	8	2124	43141	0.0492339
R. griersonianum	9	2278	47899	0.0475584
R. griersonianum	10	2306	47369	0.0486816
R. griersonianum	11	2191	44733	0.0489795
R. griersonianum	12	2206	42603	0.0517804
R. griersonianum	13	2295	46679	0.0491656
R. griersonianum	14	2095	45514	0.0460298
R. griersonianum	15	2165	49937	0.0433546
R. griersonianum	16	2043	46362	0.0440663
R. griersonianum	17	2158	45426	0.0475058
R. griersonianum	18	1989	45216	0.0439889
R. griersonianum	19	2308	45389	0.0508493
R. griersonianum	20	2251	50589	0.0444958
R. griersonianum	21	2284	52232	0.043728
R. griersonianum	22	2039	45457	0.0448556
R. griersonianum	23	2155	49738	0.043327
R. griersonianum	24	2348	50249	0.0467273
R. griersonianum	25	2042	43644	0.0467876
R. griersonianum	26	2102	47907	0.0438767
R. griersonianum	27	2212	44201	0.0500441
R. griersonianum	28	2469	48391	0.0510219
R. griersonianum	29	2037	40524	0.0502665
R. griersonianum	30	2353	43255	0.0543983
R. griersonianum	31	2397	44409	0.0539755
R. delavayi	1	5834	141182	0.0413225
R. delavayi	2	5728	135439	0.0422921
R. delavayi	3	5381	131490	0.0409233
R. delavayi	4	6047	142090	0.0425575
R. delavayi	5	6428	147938	0.0434506
R. delavayi	6	6257	141478	0.044226
R. delavayi	7	6418	147730	0.0434441
R. delavayi	8	5613	134322	0.0417876
R. delavayi	9	6082	142303	0.0427398
R. delavayi	10	5633	135791	0.0414829
R. delavayi	11	5645	134118	0.0420898
R. delavayi	12	6501	160108	0.0406038
R. delavayi	13	5968	139401	0.0428117
R. delavayi	14	5156	127448	0.0404557
R. delavayi	15	5700	135485	0.0420711
R. delavayi	16	5759	138163	0.0416827
R. delavayi	17	6175	147504	0.0418633
R. delavayi	18	6173	142736	0.0432477
R. delavayi	19	5753	135335	0.0425093
R. delavayi	20	5173	125977	0.0410631
R. delavayi	21	5536	135030	0.0409983
R. delavayi	22	5778	135808	0.0425454
R. delavayi	23	5958	142277	0.0418761
R. delavayi	24	6077	143052	0.0424811
R. delavayi	25	5655	135285	0.0418006
R. delavayi	26	5349	130795	0.0408961
R. delavayi	27	5851	143788	0.0406919
R. delavayi	28	6416	158192	0.0405583
R. delavayi	29	6170	144713	0.0426361
R. delavayi	30	6671	157009	0.042488
R. shanii	BMJ01A	5127	136640	0.037522
R. shanii	BMJ02A	4691	131969	0.0355462
R. shanii	BMJ03A	5121	143197	0.0357619
R. shanii	BMJ04A	5068	141088	0.0359208
R. shanii	BMJ05A	5101	144287	0.0353532
R. shanii	BMJ06A	5322	148507	0.0358367
R. shanii	BMJ07A	5102	141480	0.0360616
R. shanii	BMJ08B	5133	139998	0.0366648
R. shanii	DYJ01A	5521	153254	0.0360252
R. shanii	DYJ02A	5681	145353	0.0390842
R. shanii	DYJ03A	5344	150526	0.0355022
R. shanii	DYJ04	5384	150247	0.0358343
R. shanii	DYJ05	5957	154493	0.0385584
R. shanii	DYJ06	5300	145239	0.0364916
R. shanii	DYJ07	5401	147589	0.0365949
R. shanii	DYJ08	6032	163301	0.0369379
R. shanii	SBG01B	5792	156841	0.0369291
R. shanii	SBG02	5798	154158	0.0376108
R. shanii	SBG03A	5448	150380	0.0362282
R. shanii	SBG04A	5141	141425	0.0363514
R. shanii	SBG05A	5267	145291	0.0362514
R. shanii	SBG06A	4908	140302	0.0349817
R. shanii	SBG07A	4758	133523	0.0356343
R. shanii	SBG08A	5400	149055	0.0362282
R. shanii	THJ01B	5356	142648	0.037547
R. shanii	THJ02	5028	138583	0.0362815
R. shanii	THJ03	4444	122107	0.0363943
R. shanii	THJ04	5475	152385	0.0359287
R. shanii	THJ05	5175	143543	0.0360519
R. shanii	THJ06	4993	142700	0.0349895
R. shanii	THJ07A	5546	144056	0.0384989
R. shanii	THJ08A	5331	148349	0.0359355
R. shanii	TJ01A	5664	151182	0.0374648
R. shanii	TJ02	6012	162237	0.0370569
R. shanii	TJ03A	5340	146506	0.036449
R. shanii	TJ04A	5332	144257	0.0369618
R. shanii	TJ05A	5353	149973	0.0356931
R. shanii	TJ06A	5424	147377	0.0368036
R. shanii	TJ07A	5445	150394	0.0362049
R. shanii	TJ08A	5139	138673	0.0370584
R. shanii	DZJ01A	5464	152554	0.0358168
R. shanii	DZJ02A	5148	145929	0.0352774
R. shanii	DZJ03A	5550	151042	0.0367447
R. shanii	DZJ04A	5168	140271	0.036843
R. shanii	DZJ05B	5164	141792	0.0364195
R. shanii	DZJ06	5589	154376	0.0362038
R. shanii	DZJ07B	5317	145147	0.0366318
R. shanii	DZJ08B	5246	142540	0.0368037

[truncated: 3 more sheets: Table 11, Table 12, Table 13]
